# Supplementary material for: Impact of Omalizumab in Patients with Severe Uncontrolled Asthma and Possible Predictive Biomarkers of Response: A Real-Life Study
Source: Pharmaceutics. 2023 Feb 4;15(2):523. doi: 10.3390/pharmaceutics15020523 (PMC9962091; doi:10.3390/pharmaceutics15020523)
Supplement: Supplementary file 1 [file pharmaceutics-15-00523-s001.zip]

Archive with 1 entries (1 files):
- pharmaceutics-2106075-supplementary.pdf
